# Supplementary material for: Total IgE Trends in Children with Allergic Diseases
Source: J Clin Med. 2024 Jul 8;13(13):3990. doi: 10.3390/jcm13133990 (PMC11242130; doi:10.3390/jcm13133990)
Supplement: Supplementary file 1 [file jcm-13-03990-s001.zip]

Archive with 1 entries (1 files):
- jcm-3046463-supplementary.pdf
